# Supplementary material for: Host Plants Affect the Foraging Success of Two Parasitoids that Attack Light Brown Apple Moth Epiphyas postvittana (Walker) (Lepidoptera: Tortricidae)
Source: PLoS One. 2015 Apr 20;10(4):e0124773. doi: 10.1371/journal.pone.0124773 (PMC4404359; doi:10.1371/journal.pone.0124773)
Supplement: S1 Table — (CSV) [file pone.0124773.s001.csv]

N	Pl	Ps	R	D	%An	%Fl	%Gr	%Pr	%Sta	%Sti	%Wa	%Pu		N	The number of each observation
1	Vitis vinifera (Chardonnay variety)	Therophilus unimaculatus	Foraging	178.46	26.88	15.59	6.41	12.41	11.69	25.57	1.46	0		Pl	Plant species
2	Vitis vinifera (Chardonnay variety)	Therophilus unimaculatus	Foraging	576.7	16.73	0	7.51	22.51	18.48	30.83	3.94	0		Ps	Parasitoid species
3	Vitis vinifera (Chardonnay variety)	Therophilus unimaculatus	Foraging	1060.24	22.58	3.02	4.99	19.84	6.51	36.76	2.52	3.77		R	Response of parasitoid in wind tunnel
4	Vitis vinifera (Chardonnay variety)	Therophilus unimaculatus	No response											D	Duration of observation-seconds
5	Vitis vinifera (Chardonnay variety)	Therophilus unimaculatus	Foraging	206.51	6.45	0	47.03	0	1.52	45	0	0		%An	Proportion of time spend on antennating
6	Vitis vinifera (Chardonnay variety)	Therophilus unimaculatus	Foraging	378.98	3.79	16.88	16.48	0.75	35.27	26.5	0.32	0		%Fl	Proportion of time spend on Flying
7	Vitis vinifera (Chardonnay variety)	Therophilus unimaculatus	No response											%Gr	Proportion of time spend on grooming
8	Vitis vinifera (Chardonnay variety)	Therophilus unimaculatus	No response											%Pr	Proportion of time spend on probing
9	Vitis vinifera (Chardonnay variety)	Therophilus unimaculatus	Foraging	429.17	0.34	0	56.39	0.45	31.77	10.07	0.98	0		%Sta	Proportion of time spend on stationary
10	Vitis vinifera (Chardonnay variety)	Therophilus unimaculatus	Foraging	300.11	27.17	1.75	19.86	9.4	31.43	9.27	1.12	0		%Sti	Proportion of time spend on stinging
11	Vitis vinifera (Chardonnay variety)	Therophilus unimaculatus	Foraging	536.59	91.13	0	0	8.87	0	0	0	0		%Wa	Proportion of time spend on walking
12	Vitis vinifera (Chardonnay variety)	Therophilus unimaculatus	Foraging	807.64	24.43	11.28	6.18	14.86	18.08	23.02	2.15	0		%Pu	Proportion of time spend on pulling
13	Vitis vinifera (Chardonnay variety)	Therophilus unimaculatus	Foraging	495.72	18.21	0	7.88	21.5	18.78	31.85	0.65	1.14
14	Vitis vinifera (Chardonnay variety)	Therophilus unimaculatus	No response
15	Vitis vinifera (Chardonnay variety)	Therophilus unimaculatus	Foraging	359.67	8.71	0	47.26	2.87	27.54	12.18	1.44	0
16	Vitis vinifera (Chardonnay variety)	Therophilus unimaculatus	Foraging	769.35	25.6	8.77	6.34	14.41	15.55	25.6	1.11	2.63
17	Vitis vinifera (Chardonnay variety)	Therophilus unimaculatus	Foraging	274.53	6.32	16.19	19.08	9.23	28.26	18.2	2.71	0
18	Vitis vinifera (Chardonnay variety)	Therophilus unimaculatus	Foraging	538.46	12.3	0	43.9	2.12	4.81	36.86	0	0
19	Vitis vinifera (Chardonnay variety)	Therophilus unimaculatus	No response
20	Vitis vinifera (Chardonnay variety)	Therophilus unimaculatus	Foraging	296.23	7.38	1.01	28.02	1.35	23.66	36.3	2.29	0
1	Hardenbergia violacea	Therophilus unimaculatus	Foraging	875.35	25.66	1.73	5.23	32.63	28.74	4.43	0.44	1.14
2	Hardenbergia violacea	Therophilus unimaculatus	No response
3	Hardenbergia violacea	Therophilus unimaculatus	No response
4	Hardenbergia violacea	Therophilus unimaculatus	Foraging	99.44	25.95	0	0	71.17	0	0	2.88	0
5	Hardenbergia violacea	Therophilus unimaculatus	Foraging	449.94	35.02	1.97	4.15	2.79	44.92	8.25	2.9	0
6	Hardenbergia violacea	Therophilus unimaculatus	Foraging	1156.91	16.67	9.69	7.17	9.97	28.07	9.96	18.47	0
7	Hardenbergia violacea	Therophilus unimaculatus	Foraging	402.48	4.48	28.76	15.23	6.78	8.12	36.64	0	0
8	Hardenbergia violacea	Therophilus unimaculatus	Foraging	557.91	11.69	1.47	5.07	4.32	20.15	53.99	3.3	0
9	Hardenbergia violacea	Therophilus unimaculatus	Foraging	695.79	3.46	2.32	9.04	0.8	60.06	20.53	3.79	0
10	Hardenbergia violacea	Therophilus unimaculatus	No response
11	Hardenbergia violacea	Therophilus unimaculatus	Foraging	404.73	24.48	16.96	10.18	28.05	5.02	15.07	0.24	0
12	Hardenbergia violacea	Therophilus unimaculatus	Foraging	1689.75	7.03	1.87	15.31	37.47	22.28	0	12.09	3.95
13	Hardenbergia violacea	Therophilus unimaculatus	No response
14	Hardenbergia violacea	Therophilus unimaculatus	Foraging	480.5	5.07	8.18	3.71	3.23	6.01	58.58	15.2	0
15	Hardenbergia violacea	Therophilus unimaculatus	Foraging	875.35	25.16	1.43	3.13	32.63	26.74	4.33	0.44	6.14
16	Hardenbergia violacea	Therophilus unimaculatus	Foraging	795.64	17.75	1.03	6.56	9.61	27.43	35.73	1.89	0
17	Hardenbergia violacea	Therophilus unimaculatus	Foraging	264.31	2.27	7.37	13.98	7.81	51.91	13.91	2.75	0
18	Hardenbergia violacea	Therophilus unimaculatus	No response
19	Hardenbergia violacea	Therophilus unimaculatus	Foraging	508.72	19.61	12.35	3.75	15.76	5.89	39.95	2.68	0
20	Hardenbergia violacea	Therophilus unimaculatus	No response
1	Myoporum insulare	Therophilus unimaculatus	No response
2	Myoporum insulare	Therophilus unimaculatus	No response
3	Myoporum insulare	Therophilus unimaculatus	Foraging	164.03	3.68	0	0	18.6	0	0	0	77.72
4	Myoporum insulare	Therophilus unimaculatus	Foraging	323.34	29.1	6.66	5.29	12.66	18.83	11.91	7.85	7.71
5	Myoporum insulare	Therophilus unimaculatus	Foraging	205.57	32.42	0	6.94	10.21	5.72	44.71	0	0
6	Myoporum insulare	Therophilus unimaculatus	Foraging	352.65	52.24	0	13.36	19.46	0.47	7.59	2.26	4.63
7	Myoporum insulare	Therophilus unimaculatus	Foraging	602.42	36.93	1.09	10.55	17.67	7.02	0.96	1.35	24.42
8	Myoporum insulare	Therophilus unimaculatus	No response
9	Myoporum insulare	Therophilus unimaculatus	Foraging	324.21	47.34	3.09	14.5	14.49	17.69	0	2.9	0
10	Myoporum insulare	Therophilus unimaculatus	Foraging	705.42	30.32	7.23	2.87	18.84	14.04	13.95	6.5	6.25
11	Myoporum insulare	Therophilus unimaculatus	Foraging	407.07	39.73	0	9.88	7.96	7.81	34.61	0	0
12	Myoporum insulare	Therophilus unimaculatus	No response
13	Myoporum insulare	Therophilus unimaculatus	Foraging	534.33	53.92	1.49	7.94	17.57	4.43	6.1	1.11	7.44
14	Myoporum insulare	Therophilus unimaculatus	Foraging	367.55	39.75	1	7.22	21.16	8.28	3.13	5.11	14.35
15	Myoporum insulare	Therophilus unimaculatus	Foraging	782.11	60.67	3.85	10.66	7.8	11.7	0	5.33	0
16	Myoporum insulare	Therophilus unimaculatus	Foraging	321.74	27.45	1.26	15.91	18.28	9.74	0	1.25	26.1
17	Myoporum insulare	Therophilus unimaculatus	Foraging	502.33	37.71	0	26.29	12.1	15.47	7.14	1.3	0
18	Myoporum insulare	Therophilus unimaculatus	Foraging	640.06	45.61	0	10.81	23.31	4.55	8.92	0.91	5.88
19	Myoporum insulare	Therophilus unimaculatus	Foraging	143.5	36.31	1.28	8.01	16.74	5.91	0.82	0.71	30.22
20	Myoporum insulare	Therophilus unimaculatus	Foraging	87.06	10.42	0	16.94	5.21	15.72	44.9	6.81	0
1	Plantago lanceolata	Therophilus unimaculatus	Foraging	538.21	11.05	2.64	0	26.12	2.36	25.35	19.56	12.93
2	Plantago lanceolata	Therophilus unimaculatus	No response
3	Plantago lanceolata	Therophilus unimaculatus	Foraging	382.04	6.76	2.35	0	35.97	6.77	42.81	5.34	0
4	Plantago lanceolata	Therophilus unimaculatus	No response
5	Plantago lanceolata	Therophilus unimaculatus	Foraging	538	6.77	0.63	5.23	4.09	63.38	0	19.88	0
6	Plantago lanceolata	Therophilus unimaculatus	No response
7	Plantago lanceolata	Therophilus unimaculatus	Foraging	18.41	75.92	0	0	0	24.08	0	0	0
8	Plantago lanceolata	Therophilus unimaculatus	No response
9	Plantago lanceolata	Therophilus unimaculatus	Foraging	163.86	10.01	0	11.39	16.56	45.23	16.49	0.32	0
10	Plantago lanceolata	Therophilus unimaculatus	Foraging	637.76	25.21	0.24	17.31	21.95	24.71	10.28	0.3	0
11	Plantago lanceolata	Therophilus unimaculatus	Foraging	207.51	12.77	3.44	15.89	15.5	14.64	37.75	0	0
12	Plantago lanceolata	Therophilus unimaculatus	No response
13	Plantago lanceolata	Therophilus unimaculatus	No response
14	Plantago lanceolata	Therophilus unimaculatus	Foraging	58.42	13.84	0	0	0	86.16	0	0	0
15	Plantago lanceolata	Therophilus unimaculatus	Foraging	538.31	39.47	2.78	3.82	26.62	13.32	13.3	0.7	0
16	Plantago lanceolata	Therophilus unimaculatus	No response
17	Plantago lanceolata	Therophilus unimaculatus	Foraging	429.79	30.95	6.9	6.64	24.91	10.98	18.88	0.75	0
18	Plantago lanceolata	Therophilus unimaculatus	No response
19	Plantago lanceolata	Therophilus unimaculatus	Foraging	297.26	20.29	0.33	12.87	16.21	17.98	32.17	0.15	0
20	Plantago lanceolata	Therophilus unimaculatus	Foraging	566.08	4.76	3.35	2	32.97	8.77	42.81	5.34	0
1	Vitis vinifera (Chardonnay variety)	Dolichogenidea tasmanica	No response
2	Vitis vinifera (Chardonnay variety)	Dolichogenidea tasmanica	Foraging	1253	55.81	5.15	3.11	31.18	0.59	2.96	1.19
3	Vitis vinifera (Chardonnay variety)	Dolichogenidea tasmanica	Foraging	155.2	37.37	0	34.92	3.09	20.1	4.51	0
4	Vitis vinifera (Chardonnay variety)	Dolichogenidea tasmanica	Foraging	543.8	75.9	0.52	5.29	12.25	0.29	5.75	0
5	Vitis vinifera (Chardonnay variety)	Dolichogenidea tasmanica	Foraging	659.3	53.42	7.1	6.84	21.71	7.97	1.96	0.99
6	Vitis vinifera (Chardonnay variety)	Dolichogenidea tasmanica	Foraging	1167.2	68.65	3.61	2.04	3.94	7.63	11.08	3.05
7	Vitis vinifera (Chardonnay variety)	Dolichogenidea tasmanica	Foraging	778	70.8	2.96	1.44	10.44	10.63	3.19	0.55
8	Vitis vinifera (Chardonnay variety)	Dolichogenidea tasmanica	Foraging	669	39.15	4.01	14.59	8.49	29.43	4.14	0.19
9	Vitis vinifera (Chardonnay variety)	Dolichogenidea tasmanica	Foraging	1807.4	75.51	4.47	1.62	11.33	1.39	2.64	3.04
10	Vitis vinifera (Chardonnay variety)	Dolichogenidea tasmanica	Foraging	464.36	29.69	6.18	1.65	46.22	5.36	2.38	8.52
11	Vitis vinifera (Chardonnay variety)	Dolichogenidea tasmanica	Foraging	784.8	69.13	4.9	0	15.01	5.71	2.53	2.72
12	Vitis vinifera (Chardonnay variety)	Dolichogenidea tasmanica	No response
13	Vitis vinifera (Chardonnay variety)	Dolichogenidea tasmanica	Foraging	290.8	64.31	0	0	19.33	3.54	12.48	0.34
14	Vitis vinifera (Chardonnay variety)	Dolichogenidea tasmanica	Foraging	94.5	38.84	0	0	49.84	3.7	7.62	0
15	Vitis vinifera (Chardonnay variety)	Dolichogenidea tasmanica	No response
16	Vitis vinifera (Chardonnay variety)	Dolichogenidea tasmanica	Foraging	885.4	50.47	2.5	1.15	34.31	5.49	5.53	0.54
17	Vitis vinifera (Chardonnay variety)	Dolichogenidea tasmanica	Foraging	390.2	33.47	1.79	12.79	2.77	41.8	7.1	0.28
18	Vitis vinifera (Chardonnay variety)	Dolichogenidea tasmanica	No response
19	Vitis vinifera (Chardonnay variety)	Dolichogenidea tasmanica	Foraging	1751.5	69.55	9.05	5.45	6.93	2.63	6.32	0.06
20	Vitis vinifera (Chardonnay variety)	Dolichogenidea tasmanica	Foraging	2874.7	48.69	0.08	4.16	34.49	5.95	6.36	0.27
1	Hardenbergia violacea	Dolichogenidea tasmanica	No response
2	Hardenbergia violacea	Dolichogenidea tasmanica	Foraging	513.2	12.09	0.45	24.35	0	52.17	4.98	5.96
3	Hardenbergia violacea	Dolichogenidea tasmanica	Foraging	599.8	45.07	19.82	19.6	10.98	0.68	3.48	0.36
4	Hardenbergia violacea	Dolichogenidea tasmanica	Foraging	451	60.18	6.27	7.36	4.88	19.56	1.75	0
5	Hardenbergia violacea	Dolichogenidea tasmanica	No response
6	Hardenbergia violacea	Dolichogenidea tasmanica	No response
7	Hardenbergia violacea	Dolichogenidea tasmanica	Foraging	741.5	68.5	9.99	13.26	4.25	2.7	1.08	0.22
8	Hardenbergia violacea	Dolichogenidea tasmanica	Foraging	236.5	63.76	0	11.54	8.37	3.85	9.13	3.34
9	Hardenbergia violacea	Dolichogenidea tasmanica	Foraging	438.1	61.77	16.89	7.56	3.24	0.5	9.34	0.71
10	Hardenbergia violacea	Dolichogenidea tasmanica	Foraging	301.3	56.62	12.55	9.66	13.18	0.56	6.07	1.36
11	Hardenbergia violacea	Dolichogenidea tasmanica	Foraging	435.7	56.62	24.42	0	7.83	2.85	3.08	5.21
12	Hardenbergia violacea	Dolichogenidea tasmanica	No response
13	Hardenbergia violacea	Dolichogenidea tasmanica	Foraging	1020.3	34.78	1.58	13.59	7.74	33.94	5.68	2.69
14	Hardenbergia violacea	Dolichogenidea tasmanica	Foraging	478.1	42.77	7.99	14.91	0.36	23.59	10.37	0
15	Hardenbergia violacea	Dolichogenidea tasmanica	Foraging	319.8	8.37	0	7.14	0.88	78.42	4.77	0.41
16	Hardenbergia violacea	Dolichogenidea tasmanica	Foraging	690.5	69.82	8.86	1.9	5.95	0.56	12.76	0.14
17	Hardenbergia violacea	Dolichogenidea tasmanica	No response
18	Hardenbergia violacea	Dolichogenidea tasmanica	Foraging	353.2	52.41	8.86	7.81	10.9	0.79	18.26	0.96
19	Hardenbergia violacea	Dolichogenidea tasmanica	Foraging	548.6	30.64	10.8	40.96	5.32	1.76	9.04	1.47
20	Hardenbergia violacea	Dolichogenidea tasmanica	No response
1	Myoporum insulare	Dolichogenidea tasmanica	No response
2	Myoporum insulare	Dolichogenidea tasmanica	Foraging	1129.4	60.7	8.3	3.45	21.55	0.75	0.73	4.52
3	Myoporum insulare	Dolichogenidea tasmanica	Foraging	868.7	50.32	6.6	16.69	10.55	13.24	2.34	0.25
4	Myoporum insulare	Dolichogenidea tasmanica	Foraging	159.2	41.77	10.74	6.97	1.88	36.75	1.88	0
5	Myoporum insulare	Dolichogenidea tasmanica	Foraging	1012.6	57.86	7.58	9.07	6.6	15.81	2.66	0.42
6	Myoporum insulare	Dolichogenidea tasmanica	Foraging	394.8	85.18	7.47	2.53	1.32	2.61	0.51	0.38
7	Myoporum insulare	Dolichogenidea tasmanica	Foraging	703.3	62.82	2.02	7.54	3.06	20.59	3.18	0.8
8	Myoporum insulare	Dolichogenidea tasmanica	Foraging	114.12	38.23	5.09	6.1	14.48	31.39	1.93	2.77
9	Myoporum insulare	Dolichogenidea tasmanica	No response
10	Myoporum insulare	Dolichogenidea tasmanica	Foraging	571.9	68.82	13.31	5.96	5.11	4.04	1.01	1.75
11	Myoporum insulare	Dolichogenidea tasmanica	Foraging	1586.4	69.45	4.83	3.23	2.84	15.53	2.68	1.44
12	Myoporum insulare	Dolichogenidea tasmanica	Foraging	446.5	56.01	11.07	1.35	11.77	5.76	12.35	1.69
13	Myoporum insulare	Dolichogenidea tasmanica	No response
14	Myoporum insulare	Dolichogenidea tasmanica	Foraging	424.5	54.72	12.01	6.08	8.62	7.94	10.44	0.19
15	Myoporum insulare	Dolichogenidea tasmanica	Foraging	625.8	31.5	15.66	7.65	5.03	37.87	1.98	0.3
16	Myoporum insulare	Dolichogenidea tasmanica	Foraging	2034.9	50.46	2.42	11.87	8.82	23.48	2.79	0.15
17	Myoporum insulare	Dolichogenidea tasmanica	Foraging	575.7	75.9	8.61	2.42	7.34	1.56	2.89	1.29
18	Myoporum insulare	Dolichogenidea tasmanica	Foraging	384.4	28.35	2.63	20.58	1.96	38.55	7.15	0.78
19	Myoporum insulare	Dolichogenidea tasmanica	Foraging	494.3	31.5	15.66	7.65	5.03	37.87	1.98	0.3
20	Myoporum insulare	Dolichogenidea tasmanica	Foraging	673.5	53.81	1.12	6.94	4.79	29.29	3.79	0.27
1	Plantago lanceolata	Dolichogenidea tasmanica	No response
2	Plantago lanceolata	Dolichogenidea tasmanica	No response
3	Plantago lanceolata	Dolichogenidea tasmanica	Foraging	145.7	53.78	4.2	0	16.81	1.82	19.96	3.43
4	Plantago lanceolata	Dolichogenidea tasmanica	Foraging	493.9	57.85	1.52	17.21	11.82	5.71	5.59	0.3
5	Plantago lanceolata	Dolichogenidea tasmanica	Foraging	198.4	6.55	0	0	4.08	84.93	1.26	3.18
6	Plantago lanceolata	Dolichogenidea tasmanica	No response
7	Plantago lanceolata	Dolichogenidea tasmanica	No response
8	Plantago lanceolata	Dolichogenidea tasmanica	Foraging	1210.4	47.17	5.75	2.43	12.46	23.59	7.39	1.21
9	Plantago lanceolata	Dolichogenidea tasmanica	Foraging	327.2	51.71	19.5	1.83	1.16	2.9	21.27	1.62
10	Plantago lanceolata	Dolichogenidea tasmanica	No response
11	Plantago lanceolata	Dolichogenidea tasmanica	No response
12	Plantago lanceolata	Dolichogenidea tasmanica	No response
13	Plantago lanceolata	Dolichogenidea tasmanica	Foraging	201	50.62	7.09	3.34	1.08	21.06	15.93	0.88
14	Plantago lanceolata	Dolichogenidea tasmanica	No response
15	Plantago lanceolata	Dolichogenidea tasmanica	Foraging	342	62.08	5.35	3.77	0.67	19.91	7.16	1.05
16	Plantago lanceolata	Dolichogenidea tasmanica	Foraging	674.8	2.93	0	0	0.7	93.52	2.55	0.3
17	Plantago lanceolata	Dolichogenidea tasmanica	No response
18	Plantago lanceolata	Dolichogenidea tasmanica	Foraging	686.1	56.65	1.97	8.64	9.61	15.61	5.32	2.2
19	Plantago lanceolata	Dolichogenidea tasmanica	Foraging	421.8	44.11	2.86	1.34	0.61	11.08	34.62	5.39
20	Plantago lanceolata	Dolichogenidea tasmanica	No response
