# Supplementary material for: Host Plants Affect the Foraging Success of Two Parasitoids that Attack Light Brown Apple Moth Epiphyas postvittana (Walker) (Lepidoptera: Tortricidae)
Source: PLoS One. 2015 Apr 20;10(4):e0124773. doi: 10.1371/journal.pone.0124773 (PMC4404359; doi:10.1371/journal.pone.0124773)
Supplement: S2 Table — (CSV) [file pone.0124773.s002.csv]

V	R	Pu	Ps	Lu	DTN	TUN	FDT	FTU	FA		V	Vineyard
A	1	1	Hardenbergia violacea	32	14	0	0.4375	0	0.4375		R	Replicate
A	1	2	Hardenbergia violacea	18	0	0	0	0	0		Pu	Plant_sampling_unit_(three plants)
A	1	3	Hardenbergia violacea	25	7	0	0.28	0	0.28		Ps	Plant_species
A	1	4	Hardenbergia violacea	12	4	0	0.333333333	0	0.333333333		Lu	Epiphyas_postvittana_larvae_recovered_per_sampling_unit
A	1	5	Hardenbergia violacea	18	5	0	0.277777778	0	0.277777778		DTN	Number_of_Dolichogenidea_tasmanica_reared
A	1	1	Plantago lanceolata	31	9	0	0.290322581	0	0.290322581		TUN	Number_of_Therophilus_unimaculatus_reared
A	1	2	Plantago lanceolata	24	0	5	0	0.208333333	0.208333333		FDT	Fraction_parsitised _by_Dolichogenidea_tasmanica
A	1	3	Plantago lanceolata	27	0	0	0	0	0		FTU	Fraction_parasitised_by_Theruphilus_unimaculatus
A	1	4	Plantago lanceolata	36	11	0	0.305555556	0	0.305555556		FA	Fraction_parasitised_by_All_parasitoids
A	1	5	Plantago lanceolata	25	0	4	0	0.16	0.16
A	1	1	Vitis vinifera (Chardonnay variety)	22	6	0	0.272727273	0	0.272727273
A	1	2	Vitis vinifera (Chardonnay variety)	16	0	0	0	0	0
A	1	3	Vitis vinifera (Chardonnay variety)	12	0	3	0	0.25	0.25
A	1	4	Vitis vinifera (Chardonnay variety)	32	11	0	0.34375	0	0.34375
A	1	5	Vitis vinifera (Chardonnay variety)	21	0	0	0	0	0
A	1	1	Myoporum insulare	0	0	0	0	0	0
A	1	2	Myoporum insulare	2	0	0	0	0	0
A	1	3	Myoporum insulare	1	0	0	0	0	0
A	1	4	Myoporum insulare	6	1	0	0.166666667	0	0.166666667
A	1	5	Myoporum insulare	2	0	0	0	0	0
B	1	1	Hardenbergia violacea	21	6	0	0.285714286	0	0.285714286
B	1	2	Hardenbergia violacea	12	0	5	0	0.416666667	0.416666667
B	1	3	Hardenbergia violacea	20	0	4	0	0.2	0.2
B	1	4	Hardenbergia violacea	16	7	0	0.4375	0	0.4375
B	1	5	Hardenbergia violacea	26	9	0	0.346153846	0	0.346153846
B	1	1	Plantago lanceolata	31	5	0	0.161290323	0	0.161290323
B	1	2	Plantago lanceolata	13	0	0	0	0	0
B	1	3	Plantago lanceolata	23	0	0	0	0	0
B	1	4	Plantago lanceolata	40	0	9	0	0.225	0.225
B	1	5	Plantago lanceolata	30	11	2	0.366666667	0.066666667	0.433333333
B	1	1	Vitis vinifera (Chardonnay variety)	26	6	0	0.230769231	0	0.230769231
B	1	2	Vitis vinifera (Chardonnay variety)	24	7	0	0.291666667	0	0.291666667
B	1	3	Vitis vinifera (Chardonnay variety)	8	0	0	0	0	0
B	1	4	Vitis vinifera (Chardonnay variety)	25	9	0	0.36	0	0.36
B	1	5	Vitis vinifera (Chardonnay variety)	19	4	0	0.210526316	0	0.210526316
B	1	1	Myoporum insulare	5	0	0	0	0	0
B	1	2	Myoporum insulare	4	0	0	0	0	0
B	1	3	Myoporum insulare	0	0	0	0	0	0
B	1	4	Myoporum insulare	3	1	0	0.333333333	0	0.333333333
B	1	5	Myoporum insulare	0	0	0	0	0	0
A	2	1	Hardenbergia violacea	19	5	0	0.263157895	0	0.263157895
A	2	2	Hardenbergia violacea	33	8	0	0.242424242	0	0.242424242
A	2	3	Hardenbergia violacea	17	6	1	0.352941176	0.058823529	0.411764706
A	2	4	Hardenbergia violacea	9	2	0	0.222222222	0	0.222222222
A	2	5	Hardenbergia violacea	25	0	0	0	0	0
A	2	1	Plantago lanceolata	36	0	0	0	0	0
A	2	2	Plantago lanceolata	29	9	0	0.310344828	0	0.310344828
A	2	3	Plantago lanceolata	15	0	1	0	0.066666667	0.066666667
A	2	4	Plantago lanceolata	35	6	0	0.171428571	0	0.171428571
A	2	5	Plantago lanceolata	30	0	0	0	0	0
A	2	1	Vitis vinifera (Chardonnay variety)	31	6	0	0.193548387	0	0.193548387
A	2	2	Vitis vinifera (Chardonnay variety)	18	7	0	0.388888889	0	0.388888889
A	2	3	Vitis vinifera (Chardonnay variety)	17	0	0	0	0	0
A	2	4	Vitis vinifera (Chardonnay variety)	24	2	0	0.083333333	0	0.083333333
A	2	5	Vitis vinifera (Chardonnay variety)	16	0	0	0	0	0
A	2	1	Myoporum insulare	1	0	0	0	0	0
A	2	2	Myoporum insulare	0	0	0	0	0	0
A	2	3	Myoporum insulare	4	0	0	0	0	0
A	2	4	Myoporum insulare	0	0	0	0	0	0
A	2	5	Myoporum insulare	7	0	0	0	0	0
B	2	1	Hardenbergia violacea	11	5	0	0.454545455	0	0.454545455
B	2	2	Hardenbergia violacea	19	4	0	0.210526316	0	0.210526316
B	2	3	Hardenbergia violacea	23	0	0	0	0	0
B	2	4	Hardenbergia violacea	25	2	4	0.08	0.16	0.24
B	2	5	Hardenbergia violacea	18	7	0	0.388888889	0	0.388888889
B	2	1	Plantago lanceolata	38	10	0	0.263157895	0	0.263157895
B	2	2	Plantago lanceolata	32	0	0	0	0	0
B	2	3	Plantago lanceolata	44	16	0	0.363636364	0	0.363636364
B	2	4	Plantago lanceolata	33	0	7	0	0.212121212	0.212121212
B	2	5	Plantago lanceolata	21	0	0	0	0	0
B	2	1	Vitis vinifera (Chardonnay variety)	23	9	0	0.391304348	0	0.391304348
B	2	2	Vitis vinifera (Chardonnay variety)	29	0	0	0	0	0
B	2	3	Vitis vinifera (Chardonnay variety)	13	6	0	0.461538462	0	0.461538462
B	2	4	Vitis vinifera (Chardonnay variety)	24	4	0	0.166666667	0	0.166666667
B	2	5	Vitis vinifera (Chardonnay variety)	15	0	4	0	0.266666667	0.266666667
B	2	1	Myoporum insulare	0	0	0	0	0	0
B	2	2	Myoporum insulare	2	0	0	0	0	0
B	2	3	Myoporum insulare	3	1	0	0.333333333	0	0.333333333
B	2	4	Myoporum insulare	0	0	0	0	0	0
B	2	5	Myoporum insulare	3	0	0	0	0	0
